# Supplementary material for: A New Antimicrobial Phenylpropanol from the Leaves of Tabernaemontana inconspicua Stapf. (Apocynaceae) Inhibits Pathogenic Gram-Negative Bacteria
Source: Antibiotics (Basel). 2022 Jan 17;11(1):121. doi: 10.3390/antibiotics11010121 (PMC8773313; doi:10.3390/antibiotics11010121)
Supplement: Supplementary file 1 [file antibiotics-11-00121-s001.zip]

Archive with 1 entries (1 files):
- antibiotics-1547593-supplementary.pdf
